# Supplementary material for: A Chinese herbal formula Kesuting Syrup against COVID‐19: Leveraging multidimensional computations in network pharmacology‐driven experimental and clinical trials
Source: Clin Transl Med. 2024 Feb 15;14(2):e1569. doi: 10.1002/ctm2.1569 (PMC10867594; doi:10.1002/ctm2.1569)
Supplement: Supplementary file 2 — Supporting Information [file CTM2-14-e1569-s002.xlsx]

## Sheet: 工作表1
Reineckea carnea	solomonseal rhizome	Disporum cantoniense	Platycodon root	saxifraga stolonifera	loquat leaf	ephedra	white mulberry root-bark	poppy capsule	IL-10	IFNG	CXCL8	TLR4	IL-4
adenosine	amygdalase	thymine	acacetin	arbutin	alcohol-pinene	acetic acid	Acbglu	α-narcotine	cannabidiol	apigenin	resveratrol	resveratrol	resveratrol
diosgenin	amygdalin	adenosine	adeninenucleoside	arnidiol	α-Cadinene	acetophenone	adenine	atractylenolide iii	cannabidiol	rutin	sinomenine	nordihydroguaiareticacid	plumbagin
isocarneagenin	apigenin	bergenin	adenoside	bergenin	α-cadinol	Acoradiene	albanin F	beta-narcotine	cannabidiol	naringenin	calycosin	oleuropein	curcumin
Isocaryophyllene	aspartic acid	epicatechin	adenosine	butin	alpha-Farnesene	Afzelechin	albanin H	codeine	carnosine	oxymatrine	physostigmine	shikonin	zeatin
isoreineckiagenin	baicalein	p-hydroxybenzaldehyde	allyloxyethylene	caffeic acid	alpha-pinene	alloaromadedrene	albanol B	codonolactone	cinnamtannin d1	lycopene	agrimoniin	stigmasterol	punicalagin
isorhamnetin	beta-sitosterol	4-hydroxyacetophenone	α-spinasterol	choline	amygdalin	Allocymene	alpha-amyrin	Cryptogenin	colchicine	plumbagin	cantharidin	Pinocembrin
isorhodeasapogenin	citral	isoquercitrin	artemisetin	coumarin	amygdalinnerolidel	Allyloxybenzene	Amoenin A3	cryptopine	curcumin	chrysin	saikosaponin a	cinnamaldehyde
isorhoeadine	digitalis glycoside	icariol A2	A-SPINASTEROL	esculetin	anisaldehyde	alpha-Eudesmol	ampelopsin	Dihydrosanguinarine	gedunin	dioscin		cinnamaldehyde
kitigenin	diosgenin	ecdysterone	betulin	esculin	Arjunolic acid	alpha-Farnesene	amygdalin	Dihydrosecurinine	glycyrrhizic acid	eucalyptol		dioscin
pentologenin	emulsin	glansreginic acid	cis-Dihydroquercetin	Ethyl octoate	astragalin	alpha-gurjunene	Antiarol	d-mannoheptulose	imperatorin	fisetin		dioscin
quercetin	glucuronic acid	hesperidin	Cornin	Ethylpalmitate	β-cadinene	alpha-humulene	ascorbicacid	erythritol	protocatechuic acid	seselin		dioscin
reineckiagenin	higenamine	ononin	Cornudentanone	faradiol	beta-caryophyllene	.alpha.-Ionene	atropine	Erythroculine	puerarin	tauroursodeoxycholic acid		gedunin
renifolin	homoserine	quercetin	crotonaldehyde	fluoranthene	β-farnesene	α-ionone	avicularin	eucalyptol	punicalagin	cannabidiol		fisetin
rutin	isoliquiritigenin	luteolin	Cyclopentenone	gallic acid	β-hexenol	alpha-linolenic acid	Behenic acid methyl ester	Fumarine	resveratrol	γ-tocopherol		curcumin
stigmasterol	kyonin albumin		deapio platycodin d	Heriguard	beta-ionone	(-)-alpha-Pinene	Benzene female fen	inositol	salvianolic acid b	tylophorine		curcumin
triacontanoic acid	kyonin globulin		Deapio-Platycodin-D	hydroquinone	beta-pinene	alpha-pinene	benzoic acid	inositol c	taxol	Hesperetin		tauroursodeoxycholic acid
ursolic acid	liensinine		deapio platycodin d3	hyperin	β-sesquiphellandrene	alpha-teripineol	β-amyrin	Insularine	triptolide	cambogin		taxol
	liriodendrin		Deapio-Platycodin-D3	inulin	beta-sitosterol	alpha-terpineol	betaine	mannose	γ-tocopherol	epigallocatechin 3-gallate		puerarin
	madelonitride		(deapio platycodin E	Isophytol	BIHEPTADIENECARBOXYLIC ACID	alpha-terpinolene	beta-Rhodinol	morphine		quercetagetin		punicalagin
	mannose		deapio platycoside F	malic acid	Butenone	Amylol	beta-sitosterol	myoinositol				saikosaponin a
	mannose-b		Dihydroverticillatine	MESACONATE	butylated hydroxytoluene	apigenin	betulinic acid	Narcein				salvianolic acid b
	methylprotodioscin		dimethyl platyconate A	neophytadiene	Butylbenzene	apigenin-5-rhamnoside	BuOH	narceine
	neferine		Flavoplatycoside	Norbergenin	cadinene	Apocynin	caffeic acid	Narcotoline
	neoliquiritin		Grandoside	palmitic acid	CAM	Apple oil	catechol	Nardol
	Oroxin A		hastatoside	PENTADECYLIC ACID	camphene	Arachic acid	chalomoracin	norcotine
	polyspirostanol po		inulin	phytane	caprylic acid	()-Aromadendrene	cis-mulberroside A	norsanguinarine
	prunase		Isobutenol	Piceol	Car-3-ene	Aromadendrene oxide 2	(-)-Citronellal	Norswertianin
	prunasin		isoorientin	pristane	carvone	ascorbicacid	clionasterol	Noscapine
	salicylic acid		ISOPROPYL FORMATE	protocatechuic acid	Cetene	Azulol	Cudranin	Noskapin
	sibiricoside A		latycodigenin	quercetin	Chlorogenic acid methyl ester	benzaldehyde	cyanidin 3,5-di-O-glycoside	Oxysanguinarine
	sibiricoside B		L-Ile	quercitrin	choline	β-bisabolene	cyanidol	oxysophocarpine
	Sitogluside		lobetyol	stearic acid	cinnamaldehyde	beta-Bourbonene	Cycloeucalenol	Palaudine
	sitosterol		lobetyolin	succinic acid	cis-nerolidol	beta-Citronellol	cyclomorusin	papaverine
	succinic acid		lobetyolinin	tannins	citric acid	beta-Cyclocitral	cyclomulberrin	Papaverrubine B
	Syringaresinol		lobetyolinin_qt	taraxanthin	citroside a	β-eudesmol	Cyclomulberrochromene	salutaridine
	vitexin xyloside		luteolin	tartaric acid	(-)-Comphene	beta-ionone	(+)-Cycloolivil	sanguinarine
			L-Valin	terephthaldehyde	copaene	()-beta-Pinene	(+)-cyclo-olivil	Sanleng acid
			Methyl montanate	tussilagin	corosolic acid	beta-pinene	DBH	sedoheptulose
			methyl platyconate a		corosolic acid methyl ester	beta-sitosterol	dimoracin	(S)-Reticuline
			methyl platyconate- A		Coumaran	Butylacetat	ecdysterone	thebaine
			naringenin		crotonaldehyde	cadinene	EIC	(-)-thebaine
			nicotinic acid		Cymol	calacorene	Epoxy nonadecanoic	Thellungianin F
			n-methylplatydesmin		Damasione	campest-5-en-3beta-ol	Ergosterol-25- ene- tetraol	vitamin b
			orientin		daucostero	camphor	esculetin	vitamin c
			palmitic acid		daucosterol	caprylic acid	esculin	zingiberene
			Platycodigenin		daucosterol_qt	carvacrol	ethyl linoleate
			platycodin a		Dekan	carvenone	ethyl stearate
			platycodin c		delta 7-stigmastenol	(+)-catechin	Exceparl M-OL
			platycodin d		delta-Cadinol	Cathine	fagomine
			platycodin d2		DIBP	Cedreneoxide	geraniol
			platycodin d3		Diphencyprone	chuanxiongzine	Glabrone
			Platycodin-D3		D-Methyl salicylate	cibarian	Henicosane
			platycogenic acid a		dulcitol	cinerolon	HEPTACOSANE
			platycogenic acid b		elemicin	cinnamaldehyde	HEXACOSANE
			platycogenic acid c		(E)-linalool oxide acetate pyr	cinnamic acid	hexadecanoic acid methyl ester
			platyconate A		ellagic acid	cis-.alpha.-Farnesene	hydroferulic acid
			platyconate A_qt		(-)epicatechin	cis-β-terpineol	Hydroxymethyl Androstadienone
			Platyconic acid-A Lactone		(-)-epigallocatechin-3-gallate	cis-p-2,8-Menthadien-1-ol	hyoscyamine
			platycoside A		Eriobofuran	cis-p-2-menthen- 1-ol	Iristectorigenin (9CI)
			platycoside B		eriojaposide a	cis-Piperitol	Isohyperoside
			platycoside C		eriojaposide b	citronellol	isoquercetrin
			platycoside F		eriojaposides A	Clorius	Juglanin
			platycoside G1		eriojaposides B	CLOVENE	kaempferol
			platycoside G3		Ethol	Cosmetin	kelampayoside A
			platycoside h		Ethylcyclohexane	coumarin	kuvanon I
			platycoside i		Ethylpalmitate	cuminal	kuvanon J
			platycoside j		EUG	Cuminol	kuvanon Q
			platycoside k		eugenol	cuminylalcohol	kuvanon R
			platycoside l		Exceparl M-OL	Cymol	kuvanon V
			Platyeoside D		Farnesene	Damascenone	kuwanol E
			Platyeoside E		farnesiferol a	Daturic acid	kuwanon A
			platygalacic acid		farnesol	d-camphene	kuwanon B
			platyphylline		Farnesyl acetate	d-Dihydrocarvone	kuwanon c
			polygalacic acid		farnesyl acetate ester	decanoic acid	kuwanon D
			Polygalacin D		farnesylacetone	Dehydroxylinalool oxide A	kuwanon F
			polygalacin D2		FER	delphinidin	kuwanon G
			polygalain acid		FERULIC ACID (CIS)	delta-amorphene	Kuwanon H
			polygalaxanthone iii		Fleet-X	delta-Terpineol	kuwanon J
			robinin		Furol	dibenzofuran	kuwanon K
			spinasterol		Fuseloel	dibutyl phthalate	Kuwanon M
			Spinoside A		Gaidic acid	Dihydro-beta-ionone	kuwanon Q
			stearic acid		geraniol	diisobutyl phthalate	kuwanon R
			stigmastenol		geranylacetone	dimethyl naphthalene	Kuwanon S
			Thiamine		Glucosol	dimethyl phthalate	kuwanon U
			Trochol		HCI	Diosmetin	kuwanon V
			ursolic acid		Hemo-sol	d-isomenthone	kuwanon Y
			ursolicacid lactone		Henicosanol	d-n-methylpseudoephedrine	kuwanon Z
			verbenalin		Heptadekan	d-norpseudoephedrine	(L)-alpha-Terpineol
			verbenol		Heriguard	Docosanoate	lauric acid
			vitamin c		hexadecane	dodecanoic acid	limonianin
			vitexin		hexanoic acid	d-Piperitone	Linoleic acid methyl ester
					Hexenal	d-pseudoephedrine	Linolenic acid methyl ester
					Hirsutrin	Eciphin	Linolenyl alcohol
					Hyacinthin	e,e-2,4-decadienal	liriodendrin
					hyperin	elemicin	Liriodendrin- A
					Inden	ephedine	Liriodendrin- B
					indole	ephedratannina, b	Mairin
					isorhamnetin	ephedrine	()-Menthol
					kaempferol	Ephedroxane	Methyl 2-cyclopropane octanoate
					(L)-alpha-Terpineol	(-)-epiafzelechin	Methyl dried coal
					Leukol	epi-Afzelechin	Methyl ester wax
					LFA	(-)-Epoxycaryophyllene	methyl linoleate
					l-galactoheptulose	Eriodictiol-7-glucoside	Methyl- methyl palmitate
					linalool oxide B (cis-THF)	eriodictyol	Methyl oleate
					linalyl oxide	ethanol	methyl palmitate
					linamarin	Ethyl 2-decenoate	Monomethyl succinate
					Linolenol	ETHYL FURAN	moracenin C
					Linolenyl alcohol	Ethylpalmitate	moracenin D
					loquatifolin A	Ethyl palmitelaidate	moracetin
					Loxanol V	Ethyltrimethylethylene	Moracin A
					lutidine	eupatilin	Moracin B
					l-Verbenone	Farnesene	Moracin C
					Mairin	farnesol	Moracin D
					Maslinic acid	Farnesol acetate	Moracin F
					m-Cymol	farnesylacetone	Moracin M
					MEE	FITONE	moracin O
					meliotine	Fleet-X	morin
					Methoxyeugenol	Furol	morusignin L
					methyl betulinate	gamma-terpinene	morusignins A
					methyl corosolate	gamma-Terpineol	morusignins B
					methyl linoleate	GBL	morusignins C
					methyl maslinate	genkwanin	morusignins D
					methyl mercaptan	geraniol	morusignins E
					Methyl naphthalene	geranylacetone	morusignins H
					methyl palmitate	glucoraphanin	morusignins I
					methyl salicylate	guaiazulene	morusignins J
					m-Ethyltoluene	Guaiol	morusignins K
					Mipax	heneicosane	morusimicacid a
					MLT	Henicosane	morusimicacid b
					MNN	HEPTACOSANE	morusimicacid c
					mold slope acid and acid rose	heptadecane	morusimicacid d
					m-xylene	Heptadekan	morusimicacid e
					myrcene	Heptan	morusimicacid f
					myristic acid	heptanoic acid	morusin
					myristicin	heptanol	Morusin-4-glucoside
					MYS	Herbacetin	morusinhydroperoxide
					NaPst	hesperidin	Moscatin
					Neohexane	HEXACOSANE	mulberranol
					Neric acid	hexadecanoic acid	Mulberrin
					nerol	hexahydrofarnesyl acetone	Mulberrochromene
					nerolidol	hexanal	Mulberrofuran A
					nonanal	hexanoic acid	Mulberrofuran C
					nonanoic acid	hexanol	mulberrofuran G
					(-)-nopinene	HMF	mulberrofuran I
					o-Cymol	hordenine	mulberrofuran K
					oleanolic acid	Hypnon	mulberrofuran M
					o-Thymol	isobutyl benzoate	Mulberrofuran N
					o-xylene	Isobutyral	Mulberrofuran O
					palmitic acid	isobutyric acid	Mulberrofuran P
					Papite	Isocaryophyllene	mulberrofuran Q
					para-cymene linalool oxide	(-)-isomenthone	mulberrofuran S
					PEL	ISOPULEGOL	mulberrofuran T
					pent-3-en-2-one	Isosafrole	mulberroside C
					Peruviol	Izoforon	mulberroside C_qt
					PEY	kaempferol	Multiflor-7-ene
					PHPH	kaempferol rhamnoside	myoinositol
					phscion	KYNA	myrianthic acid
					phytol	(L)-alpha-Terpineol	myricetin
					pinocarvone	lauric acid	myristic acid
					PIP	Lauric anhydride	N-amidino-L-proline
					Pisol	L-Bornyl acetate	neotocopherol
					Pomolic acid	l-carvone	Neral
					Potentilla acid	l-Carvyl acetate	NOJ
					Prehnitol	(+)-Leucocyanidin	nonanoic acid
					procyanidin b2	leucodelphinidin	NSC733507
					Procyanidin B4	leucopelargonidin	Octadecanal
					Psi-cumene	LFA	oleanolic acid
					p-xylene	limonene	Oxydihydromorusin
					pyrene	linalool	oxydiphydromorusin
					quercetin	linalool oxide	palmitic acid
					QUOSP	linoleic acid	Peanut methyl
					rhamnocitrin	linolenic acid	pelargonidin
					(R)-linalool	L-Limonen	PENTACOSANE
					RNG	l-Menthone	PENTADECYLIC ACID
					rose acids	luteolin	p-hydroxyphenylpropionic acid
					rutin	Luteolin 7-O-glucuronide	Progallin A
					safranal	l-Verbenone	protocatechuic acid
					Safrol	mahuannin E	quercetin
					(s)-carvone	Mandenol	quercitrin
					(S)-cis-Verbenol	maokonine	QUOSP
					serbitol	maragenin ii	resveratrol
					Sophoraflavonoloside	Maslinic acid	(R)-linalool
					SRT	MBP	rutin
					Sulcatone	menthol	sanggenol
					tannins	()-Menthone	sanggenol A
					T-BUTYLBENZENE	menthyl acetate	sanggenol L
					Terragon	methylacetate	sanggenol N
					Tetradecane,2,6,10-trimethyl	methylacetophenone	sanggenon a
					Thujin	m-Ethylacetophenone	sanggenon b
					thymol	methyl benzoate	sanggenon c
					Tip-Nip	Methylbenzylamine	sanggenon d
					TML	Methylbenzylideneacetone	sanggenon e
					toluene	Methyl carvacrol	sanggenone B
					Tormentic acid	methyleugenol	sanggenone C
					Torulene	methyl furoate	sanggenone D
					trans-2-hexenol	Methyl heptoate	sanggenone E
					()-trans-Myrtanol	Methyl laurate	sanggenone F
					TRD	Methyl octylate	sanggenone G
					tricosane	methyl palmitate	sanggenone H
					TRICOSANOIC ACID	methylphedrine	sanggenone I
					Tridecylene	methylpseudoephedrine	sanggenone J
					trifolin	Methyl stearate	sanggenone K
					TWT	m-Methylacetophenone	sanggenone L
					UND	Moslene	sanggenone M
					ursolic acid	m-xylene	sanggenone N
					uvaol	myrcene	sanggenone O
					Valamine	Myricadiol	sanggenon f
					Vomifoliol	myristic acid	sanggenon g
					WLN: 4OVR	myristicin	sanggenon h
					WLN: Q1R	naphthalene	sanggenon i
					WLN: QR BVO1R	naringenin	sanggenon j
					WLN: QV4	()-Neomenthol	sanggenon k
					WLN: VHR	nerolidol	sanggenon l
					(Z,E)-farnesol	neryl acetate	sanggenon m
					ZINC01692449	()-N-Methylephedrine	sanggenon n
					ZINC01849758	n-methylephedrine	sanggenon o
					ZINC01850974	()-N-Methylpseudoephedrine	sanggenon p
					ZINC02169908	nonacosane	sanggenon R
					(Z,Z)-alpha-farnesene	Nonacosanol	sanguinarine
					γ-hexenol	nonadecane	scopolamine
						nonanal	scopoletin
						nonanoic acid	Scopoletol
						(-)-nopinene	Sexangularetin
						norephedrine	Sitogluside
						norerythrostachaldine	Skimmetin
						norpseudoephedrine	skimmi
						nor-rubrofusarin	Sobrol A
						n-Triacontanol	Sophoraflavonoloside
						Octacosane	Squalane
						Octacosanol	stearic acid
						octadecane	Stearic acid methyl ester
						octadecanoic acid	succinic acid
						octanoic acid	syringic acid
						octanol	tectorigenin
						Oktadekan	Tetracosane
						oleanolic acid	tetradecanal
						oleic acid	Tiliroside
						o-methylptelefolonium	tocopherol
						o-Thymol	tricosane
						o-xylene	trigonelline
						palmitic acid	Twenty-seven methyl carbonate
						panaxynol	umbelliferone
						patchoulane	ursane
						p-coumaric acid	ursolic acid
						p-Cymen-8-ol	vanillic acid
						p-cymene	vanillin
						Pectolinarigenin	vitamin c
						pentadecanoic acid	Wood wax acid methyl ester
						PENTADECYLIC ACID	xyresveratrol
						PENTYLFURAN
						Peruviol
						phenanthrene
						phenethylamine
						phenethyl caffeate
						phytol
						Picein
						Piceol
						Piperitenone
						piperitone
						p-isopropylbenzaldehyde
						p-Nitrosotoluene
						p-Ocimene
						poriferast-5-en-3beta-ol
						Prenol
						Promyr
						protocatechuic acid
						pseudoephedrine
						pseudoephedroxane
						pseudoginsenoside f11
						Psi-ephedrin
						p-Toluyl chloride
						pulegone
						(-)-Pulegone
						p-xylene
						Pyruvophenone
						quercetin
						(R)-()-3-Methylcyclopentanone
						Resivit
						rhatannin
						Rheosmin
						(R)-linalool
						rose oxide
						rosmarinic acid
						rutin
						(S)-1-Boc-3-methylpiperazine
						sabinene
						safranal
						safrole
						schizonodiol
						schizonol
						Sitogluside
						(S)-Matsutake alcohol
						stearic acid
						stigmasterol
						styrene
						Sulcatone
						Supraene
						Syringaldehyde
						taxifolin
						Tereben
						Tereton
						()-Terpinen-4-ol
						terpinen-4-ol
						TETRACONTANE
						Tetracosane
						tetradecane
						tetradecanoic acid
						tetramethylpyrazine
						Tetratriacontane
						thymol
						Tiglaldehyde
						Tilianine
						toluene
						trans-2,4-decadienal
						trans-2-nonenal
						trans-belta-terpineol
						trans-β-terpineol
						Trans-ionone
						Trichloroicosylsilane
						tricin
						tricosane
						Truflex OBP
						Tybraine
						Undecenal
						ursolic acid
						Usaf cs-6
						vanillic acid
						Vinyl amyl ketone
						vitamin b1
						vitamin b2
						vitamin c
						vitexin
						WLN: G1G
						WLN: Q1R
						WLN: T5OJ BVO1
						WLN: VHR
						(Z)-caryophyllene
						ZINC02011663
						ZINC02040970
						ZINC02042359
						ZINC02140511
						ZINC02169908
						(Z,Z)-farnesol
